# Supplementary material for: Virulence Gene Sequencing Highlights Similarities and Differences in Sequences in Listeria monocytogenes Serotype 1/2a and 4b Strains of Clinical and Food Origin From 3 Different Geographic Locations
Source: Front Microbiol. 2018 Jun 5;9:1103. doi: 10.3389/fmicb.2018.01103 (PMC5996115; doi:10.3389/fmicb.2018.01103)
Supplement: Supplementary file 2 [file Data_Sheet_1.XLSX]

## Sheet: Sheet1
Dataset S1. Nucleotide sequences of the genes analyzed in the study. The dataset contains strains with unique alleles for each gene.
Gene	Strain	Sequence
plcA	IR_874	TTGTATAAGAATTATTTGCAACGCACATTAGTTTTATTACTCTGTTTTATTTTATACTTTTTTACTTTCCCATTAGGCGGAAAAGCATATTCGCTTAATAACTGGAATAAACCTATTAAGAACTCTGTAACTACAAAACAATGGATGTCCGCTCTACCTGACACAACGAGCCTAGCAGCACTCTCTATACCAGGTACACATGATACGATGAGCTATAACGGAGACATAACATGGACATTAACCAAACCACTAGCTCAAACACAAACGATGTCATTGTACCAACAACTAGAAGCAGGAATACGGTACATCGATATTAGAGCAAAAGACAATCTCAACATTTACCATGGGCCAATTTATTTAAATGCATCACTTTCAGGTGTATTAGAAACGATTACTCAA…
plcA	IR_873	TTGTATAAGATTTATTTACGACGCACATTAGTTTTAGTACTCTGTTTTATTTTATGCTTTTTTACTTTCCCATTAGGCGGGAAAGCATATTCGCTTAATAACTGGAATAAGCCAATAAAGAACTCTGTAACTACAAAACAATGGATGTCCGCTCTACCTGACACAACAAACCTAGCAGCGCTCTCTATACCAGGTACACACGATACGATGAGCTATAACGGAGACATGACGTGGACATTAACCAAACCACTGGCTCAAACGCAAACGATGTCATTGTACCAACAACTAGAAGCAGGAATACGGTACCTCGATATTAGAGCAAAGGACAATCTCAAAATTTACCATGGGCCAATTTATTTAAATGCATCACTTTCAGGTGTATTAGAAACGATTACTCAA…
plcA	IR_872	TTGTATAAGAATTATTTGCAACGCACATTAGTTTTATTACTCTGTTTTATTTTATACTTTTTTACTTTCCCATTAGGCGGAAAAGCATATTCGCTTAATAACTGGAATAAACCTATTAAGAACTCTGTAACTACAAAACAATGGATGTCCGCTCTACCTGATACAACAAACCTAGCAGCGCTCTCTATCCCAGGTACACATGATACGATGAGTTACAACGGAGACATAACATGGACATTAACCAAACCACTAGCTCAAACACAAACGATGTCATTGTACCAACAACTAGAAGCAGGAATACGGTACATCGATATTAGAGCAAAAGACAATCTCAACATTTACCATGGGCCAATTTTTTTAAATGCATCACTTTCAGGTGTATTAGAAACGATTACTCAA…
plcA	IR_338	TTGTATAAGAATTATTTGCAACGCACATTAGTTTTAGTACTCTGTTTTATTTTATGCTTTTTTACTTTCCCATTAGGCGGAAAAGCATATTCGCTTAATAACTGGAATAAGCCAATAAAGAACTCTGTAACTACAAAGCAATGGATGTCCGCTCTACCTGACACAACGAGCCTAGCAGCACTCTCTATACCAGGTACACATGATACGATGAGCTATAACGGAGACATGACGTGGACATTAACCAAACCACTGGCTCAAACACAAACGATGTCATTGTACCAACAACTAGAAGCAGGAATACGGTACATCGATATTAGAGCAAAAGACAATCTCAAAATTTACCATGGGCCAATTTTTTTAAATGCATCACTTTCAGGCGTATTAGAAACGATTACTCAA…
plcA	IR_227	TTGTATAAGATTTATTTACGACGCACATTAGTTTTAGTACTCTGTTTTATTTTATGCTTTTTTACTTTCCCATTAGGCGGGAAAGCATATTCGCTTAATAACTGGAATAAGCCAATAAAGAACTCTGTAACTACAAAACAATGGATGTCCGCTCTACCTGACACAACAAACCTAGCAGCGCTCTCTATACCAGGTACACACGATACGATGAGCTATAACGGAGACATGACGTGGACATTAACCAAACCACTGGCTCAAACGCAAACGATGTCATTGTATCAACAATTAGAAGCAGGAATACGGTACATCGATATTAGAGCAAAGGACAATCTCAAAATTTACCATGGGCCAATTTATTTAAATGCATCACTTTCAGGTGTATTAGAAACGATTACTCAA…
plcA	AU_Lm14-002	TTGTATAAGAATTATTTGCAACGCACATTAGTTTTATTGCTCTGTTTTGTTTTATACTTTTTTACTTTCCCATTAGGCGGAAAAGCATATTCGCTTAATAACTGGAATAAACCTATTAAGAACTCTGTAACCACAAAACAATGGATGTCCGCTCTACCTGATACAACAAACCTAGCAGCGCTCTCTATCCCAGGTACACATGATACGATGAGTTACAACGGAGACATAACATGGACATTAACCAAACCACTAGCTCAAACACAAACGATGTCATTGTACCAACAACTAGAAGCAGGAATACGGTACATCGATATTAGAGCAAAAGACAATCTCAACATTTACCATGGGCCAATTTATTTAAATGCATCACTTTCAGGTGTATTAGAAACGATTACTCAA…
plcA	AU_2998	TTGTATAAGATTTATTTACGACGCACATTAGTTTTAGTACTCTGTTTTATTTTATGCTTTTTTACTTTCCCATTAGGCGGGAAAGCATATTCGCTTAATAACTGGAATAAGCCAATAAAGAACTCTGTAACTACAAAACAATGGATGTCCGCTCTACCTGACACAACAAACCTAGCAGCGCTCTCTATACCAGGTACACACGATACGATGAGCTATAACGGAGACATGACGTGGACATTAACCAAACCACTGGCTCAAACGCAAACGATGTCATTGTATCAACAATTAGAAGCAGGAATACGGTACATCGATATTAGAGCAAAGGACAATCTCAAAATTTACCATGGGCCAATTTATTTAAATGCATCACTTTCAGGTGTATTAGAAACGATTACTCAA…
plcA	AU_2994	TTGTATAAGAATTATTTACGACGCACATTAGTTTTATTGCTCTGTTTTGTTTTATACTTTTTTACTTTCCCATTAGGCGGAAAAGCATATTCGCTTAATAACTGGAATAAACCTATTAAGAACTCTGTAACTACAAAACAATGGATGTCCGCTCTACCTGATACAACAAACCTAGCAGCGCTCTCTATCCCAGGTACACATGATACGATGAGTTACAACGGAGACATAACATGGACATTAACCAAACCACTAGCTCAAACACAAACGATGTCATTGTACCAACAACTAGAAGCAGGAATACGGTACATCGATATTAGAGCAAAAGACAATCTCAACATTTACCATGGGCCAATTTTTTTAAATGCATCACTTTCAGGTGTATTAGAAACGATTACTCAA…
plcA	AU_2942	TTGTATAAGAATTATTTGCAACGCACATTAGTTTTATTGCTCTGTTTTGTTTTATACTTTTTTACTTTCCCATTAGGCGGAAAAGCATATTCGCTTAATAACTGGAATAAACCTATTAAGAACTCTGTAACTACAAAACAATGGATGTCCGCTCTACCTGACACAACAAACCTAGCAGCGCTCTCTATACCAGGTACACATGATACGATGAGCTATAACGGAGACATAACATGGACATTAACCAAACCATTAGCTCAAACACAAACGATGTCACTGTACCAACAACTAGAAGCAGGAATACGGTACATCGATATTAGAGCAAAAGACAATCTCAACATTTACCATGGGCCAATTTATTTAAATGCATCACTTTCAGGTGTATTAGAAACGATTACTCAA…
plcA	AU_2919	TTGTATAAGAATTATTTGCAACGCACATTAGTTTTATTACTCTGTTTTATTTTATACTTTTTTACTTTCCCATTAGGCGGAAAAGCATATTCGCTTAATAACTGGAATAAGCCAATAAAGAACTCTGTAACTACAAAACAATGGATGTCCGCTCTACCTGACACAACAAACCTAGCAGCGCTCTCTATACCAGGTACACATGATACGATGAGCTATAACGGAGACATAACATGGACATTAACCAAACCACTAGCTCAAACACAAACGATGTCATTGTACCAACAACTAGAAGCAGGAATACGGTACATCGATATTAGAGCAAAAGACAATCTCAACATTTACCATGGGCCAATTTTTTTAAATGCATCACTTTCAGGTGTATTAGAAACGATTACTCAA…
plcA	AU_2884	TTGTATAAGATTTATTTACGACGCACATTAGTTTTAGTACTCTGTTTTATTTTATGCTTTTTTACTTTCCCATTAGGCGGGAAAGCATATTCGCTTAATAACTGGAATAAGCCAATAAAGAACTCTGTAACTACAAAACAATGGATGTCCGCTCTACCTGACACAACAAACCTAGCAGCGCTCTCTATACCAGGTACACATGATACGATGAGCTATAACGGAGACATAACATGGACATTAACCAAACCACTAGCTCAAACACAAACGATGTCATTGTACCAACAACTAGAAGCAGGAATACGGTACATCGATATTAGAGCAAAAGACAATCTCAACATTTACCATGGGCCAATTTTTTTAAATGCATCACTTTCAGGTGTATTAGAAACGATTACTCAA…
plcA	AU_2544	TTGTATAAGAATTATTTGCAACGCACATTAGTTTTAGTACTCTGTTTTATTTTATGCTTTTTTACTTTCCCATTAGGTGGAAAAGCATATTCGCTTAATAACTGGAATAAGCCAATAAAGAACTCTGTAACTACAAAGCAATGGATGTCCGCTCTACCTGACACAACGAGCCTAGCAGCACTCTCTATACCAGGTACACATGATACGATGAGCTATAACGGAGACATGACGTGGACATTAACCAAACCACTGGCTCAAACACAAACGATGTCATTGTACCAACAACTAGAAGCAGGAATACGGTACATCGATATTAGAGCAAAAGACAATCTCAAAATTTACCATGGGCCAATTTTTTTAAATGCATCACTTTCAGGCGTATTAGAAACGATTACTCAA…
plcA	AU_2473	TTGTATAAGAATTATTTGCAACGCACATTAGTTTTAGTACTCTGTTTTATTTTATGCTTTTTTACTTTCCCATTAGGTGGAAAAGCATATTCGCTTAATAACTGGAATAAGCCAATAAAGAACTCTGTAACTACAAAGCAATGGATGTCCGCTCTACCTGACACAACGAGCCTAGCAGCACTCTCTATACCAGGTACACATGATACGATGAGCTATAACGGAGACATGACGTGGACATTAACCAAACCACTGGCTCAAACACAAACGATGTCATTGTACCAACAACTAGAAGCAGGAATACGGTACATCGATATTAGAGCAAAAGACAATCTCAAAATTTACCATGGGCCAATTTTTTTAAATGCATCACTTTCAGGTGTATTAGAAACGATTACTCAA…
prfA	AU_2942	ATGAACGCCCAAGCAGAAGAATTCAAAAAATATTTAGAAACTAACGGGATAAAACCAAAACAATTTCATAAAAAAGAACTTATTTTTAACCAATGGGATCCACAAGAATATTGTATTTTTCTATATGATGGTATCACAAAGCTCACGAGTATTAGCGAGAACGGGACCATCATGAATTTACAATACTACAAAGGGGCTTTCGTTATAATGTCTGGCTTTATTGATACAGAAACATCGGTTGGCTATTATAATTTAGAAGTCATTAGCGAGCAGGCTACCGCATACGTTATCAAAATAAACGAACTAAAAGAACTACTGAGCAAAAATCTTACGCACTTTTTCTATGTTTTCCAAACCCTACAAAAACAAGTTTCATACAGTCTAGCTAAATTTAATGAT…
prfA	AU_2998	ATGAACGCTCAAGCAGAAGAATTCAAAAAATATTTAGAAACTAACGGGATAAAACCAAAACAATTTCATAAAAAAGAACTTATTTTTAACCAATGGGATCCACAAGAATATTGTATTTTTCTATATGATGGTATCACAAAGCTCACGAGTATTAGCGAGAACGGGACCATCATGAATTTACAATACTACAAAGGGGCTTTCGTTATAATGTCTGGCTTTATTGATACAGAAACATCGGTTGGCTATTATAATTTAGAAGTCATTAGCGAGCAGGCTACCGCATACGTTATCAAAATAAACGAACTAAAAGAACTACTGAGCAAAAATCTTACGCACTTTTTCTATGTTTTCCAAACCCTACAAAAACAAGTTTCATACAGCCTAGCTAAATTTAATGAT…
prfA	GR_FL78	ATGAACGCTCAAGCAGAAGAATTCAAAAAATATTTAGAAACTAACGGGATAAAACCAAAACAATTTCATAAAAAAGAACTTATTTTTAACCAATGGGATCCACAAGAATATTGTATTTTCCTATATGATGGTATTACAAAGCTTACAAGTATTAGTGAGAACGGGACCATCATGAATTTACAATACTATAAAGGTGCTTTCGTTATAATGTCTGGCTTTATCGATACAGAAACATCGGTTGGCTATTATAATTTAGAAGTCATTAGCGAACAGGCTACCGCATACGTTATCAAAATAAACGAACTAAAAGAACTACTGAGCAAGAATCTTACGCACTTTTTCTATGTTTTCCAAACCCTACAAAAACAAGTTTCATACAGCCTAGCCAAATTTAATGAT…
prfA	IR_227	ATGAACGCTCAAGCAGAAGAATTCAAAAAATATTTAGAAACTAACGGGATAAAACCAAAACAATTTCATAAAAAAGAACTTATTTTTAACCAATGGGATCCACAAGAATATTGTATTTTTCTATATGATGGTATCACAAAGCTCACGAGTATTAGCGAGAACGGGACCATCATGAATTTACAATACTACAAAGGGGCTTTCGTTATAATGTCTGGCTTTATTGATACAGAAACATCGGTTGGCTATTATAATTTAGAAGTCATTAGCGAGCAGGCTACCGCATACGTTATCAAAATAAACGAACTAAAAGAACTACTGAGCAAAAATCTTACGCACTTTTTCTATGTTTTCCAAACCCTACAAAAACAAGTTTCATACAGTCTAGCTAAATTTAATGAT…
prfA	IR_250	ATGAACGCTCAAGCAGAAGAATTCAAAAAATATTTAGAAACTAACGGGATAAAACCAAAACAATTTCATAAAAAAGAACTTATTTTTAACCAATGGGATCCACAAGAATATTGTATTTTCCTATATGATGGTATTACAAAGCTTACAAGTATTAGTGAGAACGGGACCATCATGAATTTACAATACTATAAAGGTGCTTTCGTTATAATGTCTGGCTTTATCGATACAGAAACATCGGTTGGCTATTATAATTTAGAAGTCATTAGCGAACAGGCTACCGCATACGTTATCAAAATAAACGAACTAAAAGAACTACTGAGCAAGAATCTTACGCACTTTTTCTATGTTTTCCAAACCCTACAAAAACAAGTTTCATACAGCCTAGCCAAATTTAATGAT…
prfA	IR_728	ATGAACGCTCAAGCAGAAGAATTCAAAAAATATTTAGAAACTAACGGGATAAAACCAAAACAATTTCATAAAAAAGAACTTATTTTTAACCAATGGGATCCACAAGAATATTGTATTTTTCTATATGATGGTATCACAAAGCTCACGAGTATTAGCGAGAACGGGACCATCATGAATTTACAATACTACAAAGGGGCTTTCGTTATAATGTCTGGCTTTATTGATACAGAAACATCAGTTGGCTATTATAATTTAGAAGTCATTAGCGAGCAGGCTACCGCATACGTTATCAAAATAAACGAACTAAAAGAACTACTGAGCAAAAATCTTACGCACTTTTTCTATGTTTTCCAAACCCTACAAAAACAAGTTTCATACAGTCTAGCTAAATTTAATGAT…
prfA	IR_872	ATGAACGCTCAAGCAGAAGAATTCAAAAAATATTTAGAAACTAACGGGATAAAACCAAAACAATTTCATAAAAAAGAACTTATTTTTAACCAATGGGATCCACAAGAATATTGTATTTTTCTATATGATGGTATCACAAAGCTCACGAGTATTAGCGAGAACGGGACCATCATGAATTTACAATACTACAAAGGGGCTTTCGTTATAATGTCTGGCTTTATTGATACAGAAACATCGGTTGGCTATTATAATTTAGAAGTCATTAGCGAGCAGGCTACCGCATACGTTATCAAAATAAACGAACTAAAAGAACTACTGAGCAAAAATCTTACGCACTTTTTCTATGTTTTCCAAACCCTACAAAAACAAGTTTCATACAGTCTAGCTAAATTTAATGAT…
prfA	IR_876	ATGAACGCTCAAGCAGAAGAATTCAAAAAATATTTAGAAACTAACGGGATAAAACCAAAACAATTTCATAAAAAAGAACTTATTTTTAACCAATGGGATCCACAAGAATATTGTATTTTCCTATATGATGGTATTACAAAGCTTACAAGTATTAGCGAGAACGGGACCATCATGAATTTACAATACTATAAAGGTGCTTTCGTTATAATGTCTGGCTTTATCGATACAGAAACATCGGTTGGCTATTATAATTTAGAAGTCATTAGCGAACAGGCTACCGCATACGTTATCAAAATAAACGAACTAAAAGAACTACTGAGCAAGAATCTTACGCACTTTTTCTATGTTTTCCAAACCCTACAAAAACAAGTTTCATACAGCCTAGCCAAATTTAATGAT…
hly	IR_878	ATGAAAAAAATAATGCTAGTTTTTATTACACTTATATTAGTTAGTCTACCGATTGCGCAACAAACTGAAGCAAAGGATGCATCTGCATTCAATAAAGAAAATTCAATTTCATCCATGGCACCACCAGCATCTCCGCCTGCAAGTCCTAAGACGCCAATCGAAAAGAAACACGCGGATGAAATCGATAAGTATATACAAGGATTGGATTACAATAAAAACAATGTATTAGTATACCACGGAGATGCAGTGACAAATGTGCCGCCAAGAAAAGGTTACAAAGATGGAAATGAATATATTGTTGTGGAGAAAAAGAAGAAATCCATCAATCAAAATAATGCAGACATTCAAGTTGTGAATGCAATTTCGAGCCTAACCTATCCAGGTGCTCTCGTAAAAGCG…
hly	IR_876	ATGAAAAAAATAATGCTAGTTTTTATTACACTTATATTAGTTAGTCTACCAATTGCGCAACAAACTGAAGCAAAGGATGCATCTGCATTCAATAAAGAAAATTTAATTTCATCCATGGCACCACCAGCATCTCCGCCTGCAAGTCCTAAGACGCCAATCGAAAAGAAACACGCGGATGAAATCGATAAGTATATACAAGGATTGGATTACAATAAAAACAATGTATTAGTATACCACGGAGATGCAGTGACAAATGTGCCGCCAAGAAAAGGTTATAAAGATGGAAATGAATATATCGTTGTGGAGAAAAAGAAGAAATCCATCAATCAAAATAATGCAGATATCCAAGTTGTGAATGCAATTTCAAGCCTAACATATCCAGGTGCTCTCGTGAAAGCG…
hly	IR_873	ATGAAAAAAATAATGCTAGTTTTTATTACACTTATATTAGTTAGTCTACCAATTGCGCAACAAACTGAAGCAAAGGATGCATCTGCATTCAATAAAGAAAATTCAATTTCATCCATGGCACCACCAGCATCTCCGCCTGCAAGTCCTAAGACGCCAATCGAAAAGAAACACGCGGATGAAATCGATAAGTATATACAAGGATTGGATTACAATAAAAACAATGTATTAGTATACCACGGAGATGCAGTGACAAATGTGCCGCCAAGAAAAGGTTACAAAGATGGAAATGAATATATTGTTGTGGAGAAAAAGAAGAAATCCATCAATCAAAATAATGCAGACATTCAAGTTGTGAATGCAATTTCGAGCCTAACCTATCCAGGTGCTCTCGTAAAAGCG…
hly	IR_872	ATGAAAAAAATAATGCTAGTTTTTATTACACTTATATTAGTTAGTCTACCAATTGCGCAACAAACTGAAGCAAAGGATGCATCTGCATTCAATAAAGAAAATTCAATTTCATCCATGGCACCACCAGCATCTCCGCCTGCAAGTCCTAAGACGCCAATCGAAAAGAAACACGCGGATGAAATCGATAAGTATATACAAGGATTGGATTACAATAAAAACAATGTATTAGTATACCACGGAGATGCAGTGACAAATGTGCCGCCAAGAAAAGGTTACAAAGATGGAAATGAATATATTGTTGTGGAGAAAAAGAAGAAATCCATCAATCAAAATAATGCAGACATTCAAGTTGTGAATGCAATTTCGAGCCTAACCTATCCAGGTGCTCTCGTAAAAGCG…
hly	IR_355	ATGAAAAAAATAATGCTAGTTTTTATTACACTTATATTAGTTAGTCTACCAATTGCGCAACAAACTGAAGCAAAGGATGCATCTGCATTCAATAAAGAAAATTTAATTTCATCCATGGCACCACCAGCATCTCCGCCTGCAAGTCCTAAGACGCCAATCGAAAAGAAACACGCGGATGAAATCGATAAGTATATACAAGGATTGGATTACAATAAAAACAATGTATTAGTATACCACGGAGATGCAGTGACAAATGTGCCGCCAAGAAAAGGTTATAAAGATGGAAATGAATATATCGTTGTGGAGAAAAAGAAGAAATCCATCAATCAAAATAATGCAGATATCCAAGTTGTGAATGCAATTTCGAGCCTAACATATCCAGGTGCTCTCGTGAAAGCG…
hly	IR_338	ATGAAAAAAATAATGCTAGTTTTTATTACACTTATATTAGTTAGTCTACCAATTGCGCAACAAACTGAAGCAAAGGATGCATCTGCATTCAATAAAGAAAATTCAATTTCATCCATGGCACCACCAGCATCTCCGCCTGCAAGTCCTAAGACGCCAATCGAAAAGAAACACGCGGATGAAATCGATAAGTATATACAAGGATTGGATTACAATAAAAACAATGTATTAGTATACCACGGAGATGCAGTGACAAATGTGCCGCCAAGAAAAGGTTACAAAGATGGAAATGAATATATTGTTGTGGAGAAAAAGAAGAAATCCATCAATCAAAATAATGCAGACATTCAAGTTGTGAATGCAATTTCGAGCCTAACCTATCCAGGTGCTCTCGTAAAAGCG…
hly	IR_250	ATGAAAAAAATAATGCTAGTTTTTATTACACTTATATTAGTTAGTCTACCAATTGCGCAACAAACTGAAGCAAAGGATGCATCTGCATTCAATAAAGAAAATTCAATTTCATCCATGGCACCACCAGCATCTCCGCCTGCAAGTCCTAAGACGCCAATCGAAAAGAAACACGCGGATGAAATCGATAAGTATATACAAGGATTGGATTACAATAAAAACAATGTATTAGTATACCACGGAGATGCAGTGACAAATGTGCCGCCAAGAAAAGGTTACAAAGATGGAAATGAATATATTGTTGTGGAGAAAAAGAAGAAATCCATCAATCAAAATAATGCAGACATTCAAGTTGTGAATGCAATTTCGAGCCTAACCTATCCAGGTGCTCTCGTAAAAGCG…
hly	IR_227	ATGAAAAAAATAATGCTAGTTTTTATTACACTTATATTAGTTAGTCTACCAATTGCGCAACAAACTGAAGCAAAGGATGCATCTGCATTCAATAAAGAAAATTCAATTTCATCCATGGCACCACCAGCATCTCCGCCTGCAAGTCCTAAGACGCCAATCGAAAAGAAACACGCGGATGAAATCGATAAGTATATACAAGGATTGGACTACAATAAAAACAATGTATTAGTATACCACGGAGATGCAGTGACAAATGTGCCGCCAAGAAAAGGTTACAAAGATGGAAATGAATATATTGTTGTGGAGAAAAAGAAGAAATCCATCAATCAAAATAATGCAGACATTCAAGTTGTGAATGCAATTTCGAGCCTAACCTATCCAGGTGCTCTCGTAAAAGCG…
hly	GR_PL37	ATGAAAAAAATAATGCTAGTTTTTATTACACTTATATTAGTTAGTCTACCAATTGCGCAACAAACTGAAGCAAAGGATGCATCTGCATTCAATAAAGAAAATTCAATTTCATCCATGGCACCACCAGCATCTCCGCCTGCAAGTCCTAAGACGCCAATCGAAAAGAAACACGCGGATGAAATCGATAAGTATATACAAGGATTGGATTACAATAAAAACAATGTATTAGTATACCACGGAGATGCAGTGACAAATGTGCCGCCAAGAAAAGGTTACAAAGATGGAAATGAATATATCGTTGTGGAGAAAAAGAAGAAATCCATCAATCAAAATAATGCAGACATTCAAGTTGTGAATGCAATTTCGAGCCTAACCTATCCAGGTGCTCTCGTAAAAGCG…
hly	GR_PL11	ATGAAAAAAATAATGCTAGTTTTTATTACACTTATATTAGTTAGTCTACCAATTGCGCAACAAACTGAAGCAAAGGATGCATCTGCATTCAATAAAGAAAATTCAATTTCATCCATGGCACCACCAGCATCTCCGCCTGCAAGTCCTAAGACGCCAATCGAAAAGAAACACGCGGATGAAATCGATAAGTATATACAAGGATTGGATTACAATAAAAACAATGTATTAGTATACCACGGAGATGCAGTGACAAATGTGCCGCCAAGAAAAGGTTACAAAGATGGAAATGAATATATCGTTGTGGAGAAAAAGAAGAAATCCATCAATCAAAATAATGCAGACATTCAAGTTGTGAATGCAATTTCGAGCCTAACCTATCCAGGTGCTCTCGTAAAAGCG…
hly	GR_FL78	ATGAAAAAAATAATGCTAGTTTTTATTACACTTATATTAGTTAGTCTACCAATTGCGCAACAAACTGAAGCAAAGGATGCATCTGCATTCCATAAAGAAAATTTAATTTCATCCATGGCACCACCAGCATCTCCGCCTGCAAGTCCTAAGACGCCAATCGAAAAGAAACACGCGGATGAAATCGATAAGTATATACAAGGATTGGATTACAATAAAAACAATGTATTAGTATACCACGGAGATGCAGTGACAAATGTGCCGCCAAGAAAAGGTTATAAAGATGGAAATGAATATATCGTTGTGGAGAAAAAGAAGAAATCCATCAATCAAAATAATGCAGATATCCAAGTTGTGAATGCAATTTCGAGCCTAACATATCCAGGTGCTCTCGTGAAAGCG…
hly	AU_Lm14-002	ATGAAAAAAATAATGCTAGTTTTTATTACACTTATATTAGTTAGTCTACCAATTGCGCAACAAACTGAAGCAAAGGATGCATCTGCATTCAATAAAGAAAATTCAATTTCATCCATGGCACCACCAGCATCTCCGCCTGCAAGTCCTAAGACGCCAATCGAAAAGAAACACGCGGATGAAATCGATAAGTATATACAAGGATTGGATTACAATAAAAACAATGTATTAGTATACCACGGAGATGCAGTGACAAATGTGCCGCCAAGAAAAGGTTACAAAGATGGAAATGAATATATCGTTGTGGAGAAAAAGAAGAAATCCATCAATCAAAATAATGCAGACATTCAAGTTGTGAATGCAATTTCGAGCCTAACCTATCCAGGTGCTCTCGTAAAAGCG…
hly	AU_2998	ATGAAAAAAATAATGCTAGTTTTTATTACACTTATATTAGTTAGTCTACCAATTGCGCAACAAACTGAAGCAAAGGATGCATCTGCATTCAATAAAGAAAATTCAATTTCATCCATGGCACCACCAGCATCTCCGCCTGCAAGTCCTAAGACGCCAATCGAAAAGAAACACGCGGATGAAATCGATAAGTATATACAAGGATTGGATTACAATAAAAACAATGTATTAGTATACCACGGAGATGCAGTGACAAATGTGCCGCCAAGAAAAGGTTACAAAGATGGAAATGAATATATTGTTGTGGAGAAAAAGAAGAAATCCATCAATCAAAATAATGCAGACATTCAAGTTGTGAATGCAATTTCGAGCCTAACCTATCCAGGTGCTCTCGTAAAAGCG…
hly	AU_2994	ATGAAAAAAATAATGCTAGTTTTTATTACACTTATATTAGTTAGTCTACCAATTGCGCAACAAACTGAAGCAAAGGATGCATCTGCATTCAATAAAGAAAATTCAATTTCATCCATGGCACCACCAGCATCTCCGCCTGCAAGTCCTAAGACGCCAATCGAAAAGAAACACGCGGATGAAATCGATAAGTATATACAAGGATTGGATTACAATAAAAACAATGTATTAGTATACCACGGAGATGCAGTGACAAATGTGCCGCCAAGAAAAGGTTACAAAGATGGAAATGAATATATCGTTGTGGAGAAAAAGAAGAAATCCATCAATCAAAATAATGCAGACATTCAAGTTGTGAATGCAATTTCGAGCCTAACCTATCCAGGTGCTCTCGTAAAAGCG…
hly	AU_2942	ATGAAAAAAATAATGCTAGTTTTTATTACACTTATATTAGTTAGTCTACCAATTGCGCAACAAACTGAAGCAAAGGATGCATCTGCATTCAATAAAGAAAATTCAATTTCATCCATGGCACCACCAGCATCTCCGCCTGCAAGTCCTAAGACGCCAATCGAAAAGAAACACGCGGATGAAATCGATAAGTATATACAAGGATTGGATTACAATAAAAACAATGTATTAGTATACCACGGAGATGCAGTGACAAATGTGCCGCCAAGAAAAGGTTACAAAGATGGAAATGAATATATCGTTGTGGAGAAAAAGAAGAAATCCATCAATCAAAATAATGCAGACATTCAAGTTGTGAATGCAATTTCGAGCCTAACCTATCCAGGTGCTCTCGTAAAAGCG…
hly	AU_2919	ATGAAAAAAATAATGCTAGTTTTTATTACACTTATATTAGTTAGTCTACCAATTGCGCAACAAACTGAAGCAAAGGATGCATCTGCATTCAATAAAGAAAATTCAATTTCATCCATGGCACCACCAGCATCTCCGCCTGCAAGTCCTAAGACGCCAATCGAAAAGAAACACGCGGATGAAATCGATAAGTATATACAAGGATTGGATTACAATAAAAACAATGTATTAGTATACCACGGAGATGCAGTGACAAATGTGCCGCCAAGAAAAGGTTACAAAGATGGAAATGAATATATTGTTGTGGAGAAAAAGAAGAAATCCATCAATCAAAATAATGCAGACATTCAAGTTGTGAATGCAATTTCGAGCCTAACCTATCCAGGTGCTCTCGTAAAAGCG…
hly	AU_2884	ATGAAAAAAATAATGCTAGTTTTTATTACACTTATATTAGTTAGTCTACCAATTGCGCAACAAACTGAAGCAAAGGATGCATCTGCATTCAATAAAGAAAATTCAATTTCATCCATGGCACCACCAGCATCTCCGCCTGCAAGTCCTAAGACGCCAATCGAAAAGAAACACGCGGATGAAATCGATAAGTATATACAAGGATTGGACTACAATAAAAACAATGTATTAGTATACCACGGAGATGCAGTGACAAATGTGCCGCCAAGAAAAGGTTACAAAGATGGAAATGAATATATTGTTGTGGAGAAAAAGAAGAAATCCATCAATCAAAATAATGCAGACATTCAAGTTGTGAATGCAATTTCGAGCCTAACCTATCCAGGTGCTCTCGTAAAAGCG…
hly	AU_2544	ATGAAAAAAATAATGCTAGTTTTTATTACACTTATATTAGTTAGTCTACCAATTGCGCAACAAACTGAAGCAAAGGATGCATCTGCATTCAATAAAGAAAATTTAATTTCATCCATGGCACCACCAGCATCTCCGCCTGCAAGTCCTAAGACGCCAATCGAAAAGAAACACGCGGATGAAATCGATAAGTATATACAAGGATTGGATTACAATAAAAACAATGTATTAGTATACCACGGAGATGCAGTGACAAATGTGCCGCCAAGAAAAGGTTATAAAGATGGAAATGAATATATCGTTGTGGAGAAAAAGAAGAAATCCATCAATCAAAATAATGCAGATATCCAAGTTGTGAATGCAATTTCGAGCCTAACATATCCAGGTGCTCTCGTGAAAGCG…
hly	AU_2473	ATGAAAAAAATAATGCTAGTTTTTATTACACTTATATTAGTTAGTCTACCAATTGCGCAACAAACTGAAGCAAAGGATGCATCTGCATTCAATAAAGAAAATTTAATTTCATCCATGGCACCACCAGCATCTCCGCCTGCAAGTCCTAAGACGCCAATCGAAAAGAAACACGCGGATGAAATCGATAAGTATATACAAGGATTGGATTACAATAAAAACAATGTATTAGTATACCACGGAGATGCAGTGACAAATGTGCCGCCAAGAAAAGGTTATAAAGATGGAAATGAATATATCGTTGTGGAGAAAAAGAAGAAATCCATCAATCAAAATAATGCAGATATCCAAGTTGTGAATGCAATTTCGAGCCTAACATATCCAGGTGCTCTCGTGAAAGCG…
mpl	IR_874	ATGAAAAGTAAACTTATTTGTATCATCATGGTAATAGCTTTTCAGGCTCATTTCACTATGACGGTAAAAGCAGATTCTGTCGGGGAAGAAAAACTTCAAAATAATACACAAGCCAAAAAGACCCCTGCTGATTTAAAAGCTTTGCCAGATTCCTGCGAAGCAAAAGATTTTTATAAAAATTTTAAAATTCTTGATATGACAAAAGATAAGCTAGGCGTTACGCATTATACGCTCGCGCTAAGTTCTGGTGGTTACTTGACCGATAATGATGAAATCAAGGTCCACGTCACACCGGATAATAAAATCACTTTCATAAATGGAGATTTGCAGCAAGGACAGCTTAGGATTACTAATCAAATAAAAATTACAGAAAAAAATGCTATCGAAAAAGCATTTGAA…
mpl	IR_873	ATGAAAAGTAAACTTATTTGTATCATCATGGTAATAGCTTTTCAGGCTCATTTCACTATGACGGTAAAAGCAGATTCTGTCGGGGAAGAAAAACTTCAAAATAATACACAAGCCAAAAAGACCCCTGCTGATTTAAAAGCTTTGCCAGATTCCTGCGAAGCAAAAGATTTTTATAAAAATTTTAAAATTCTTGATATGACAAAAGATAAGCTAGGCGTTACGCATTATACGCTCGCGCTAAGTTCTGGTGGTTACTTGACCGATAATGATGAAATCAAGGTCCACGTCACACCGGATAATAAAATCACTTTCATAAATGGAGATTTGCAGCAAGGACAGCTTAGGATTACTAATCAAATAAAAATTACAGAAAAAAATGCTATCGAAAAAGCATTTGAA…
mpl	IR_338	ATGAAGAGTAAACTTATTTGTATCATCATGGTAATAGCTTTTCAGGCTCATTTCAATATGGCGGTAAAAGCGGATTCTGTCGGGGAAGAAAGGCTCCGAAATAATATACAAGCCAAAAGGAACCCTGCTGATTTAAAAACTTTGCCAGATTCCTGCGAAGCAAAAGATTTTTATAAAAATTTTAAAATTCTTGATATGACAAAAGATAAGCTAGGCGTTACGCATTATACGCTCGCGCTAAGTTCTGATGGTTACTTGACTGATAATGATGAAATAAAGGTCCACGTCACACCGGATAATAAAATCACTTTTATAAATGGAGATTTACAACAAGGGCAGCTTAGGATTACTAATCAAATAAAAATCACAGAAAAAAATGCTATTGAAAAAGCATTTGAA…
mpl	IR_227	ATGAAAAGTAAACTTATTTGTATCATCATGGTAATAGCTTTTCAGGCTCATTTCACTATGACGGTAAAAGCAGATTCTGTCGGGGAAGAAAAACTTCAAAATAATACACAAGCCAAAAAGACCCCTGCTGATTTAAAAGCTTTGCCAGATTCCTGCGAAGCAAAAGATTTTTATAAAAATTTTAAAATTCTTGATATGACAAAAGATAAGCTAGGCGTTACGCATTATACGCTCGCGCTAAGTTCTGGTGGTTACTTGACCGATAATGATGAAATCAAGGTCCACGTCACACCGGATAATAAAATCACTTTCATAAATGGAGATTTGCAGCAAGGACAGCTTAGGATTACTAATCAAATAAAAATTACAGAAAAAAATGCTATCGAAAAAGCATTTGAA…
mpl	GR_PL38	ATGAAAAGTAAACTTATTTGTATCATCATGGTAATAGCTTTTCAGGCTCATTTCACTATGACGGTAAAAGCAGATTCTGTCGGGGAAGAAAAACTTCAAAATAATACACAAGCCAAAAAGACCCCTGCTGATTTAAAAGCTTTGCCAGATTCCTGCGAAGCAAAAGATTTTTATAAAAATTTTAAAATTCTTGATATGACAAAAGATAAGCTAGGCGTTACGCATTATACGCTCGCGCTAAGTTCTGGTGGTTACTTGACCGATAATGATGAAATCAAGGTCCACGTCACACCGGATAATAAAATCACTTTCATAAATGGAGATTTGCAGCAAGGACAGCTTAGGATTACTAATCAAATAAAAATTACAGAAAAAAATGCTATCGAAAAAGCATTTGAA…
mpl	GR_PL37	ATGAAAAGTAAACTTATTTGTATCATCATGGTAATAGCTTTTCAGGCTCATTTCACTATGACGGTAAAAGCAGATTCTGTCGGGGAAGAAAAACTTCAAAATAATACACAAGCCAAAAAGACCCCTGCTGATTTAAAAGCTTTGCCAGATTCCTGCGAAGCAAAAGATTTTTATAAAAATTTTAAAATTCTTGATATGACAAAAGATAAGCTAGGCGTTACGCATTATACGCTCGCGCTAAGTTCTGGTGGTTACTTGACCGATAATGATGAAATCAAGGTCCACGTCACACCGGATAATAAAATCACTTTCATAAATGGAGATTTGCAGCAAGGACAGCTTAGGATTACTAATCAAATAAAAATTACAGAAAAAAATGCTATCGAAAAAGCATTTGAA…
mpl	GR_FL78	ATGAAGAGTAAACTTATTTGTATCATCATGGTAATAGCTTTTCAGGCTCATTTCAATATGGCGGTAAAAGCGGATTCTGTCGGGGAAGAAAGGCTCCGAAATGATATACAAGCCAAAAGGAACCCTGCTGATTTAAAAGCTTTGCCAGATTCCTGCGAAGCAAAAGATTTTTATAAAAATTTTAAAATTCTTGATATGACAAAAGATAAGCTAGGCGTTACGCATTATACGCTCGCGCTAAGTTCTGATGGTTACTTGACTGATAATGATGAAATAAAGGTCCACGTCACACCGGATAATAAAATCACTTTTATAAATGGAGATTTACAGCAAGGGCAGCTTAGGATTACTAATCAAATAAAAATCACAGAAAAAAATGCTATTGAAAAAGCATTTGAA…
mpl	AU_2998	ATGAAAAGTAAACTTATTTGTATCATCATGGTAATAGCTTTTCAGGCTCATTTCACTATGACGGTAAAAGCAGATTCTGTCGGGGAAGAAAAACTTCAAAATAATACACAAGCCAAAAAGACCCCTGCTGATTTAAAAGCTTTGCCAGATTCCTGCGAAGCAAAAGATTTTTATAAAAATTTTAAAATTCTTGATATGACAAAAGATAAGCTAGGCGTTACGCATTATACGCTCGCGCTAAGTTCTGGTGGTTACTTGACCGATAATGATGAAATCAAGGTCCACGTCACACCGGATAATAAAATCACTTTCATAAATGGAGATTTGCAGCAAGGACAGCTTAGGATTACTAATCAAATAAAAATTACAGAAAAAAATGCTATCGAAAAAGCATTTGAA…
mpl	AU_2994	ATGAAAAGTAAACTTATTTGTATCATCATGGTAATAGCTTTTCAGGCTCATTTCACTATGACGGTAAAAGCAGATTCTGTCGGGGAAGAAAAACTTCAAAATAATACACAAGCCAAAAAGACCCCTGCTGATTTAAAAGCTTTGCCAGATTCCTGCGAAGCAAAAGATTTTTATAAAAATTTTAAAATTCTTGATATGACAAAAGATAAGCTAGGCGTTACGCATTATACGCTCGCGCTAAGTTCTGGTGGTTACTTGACCGATAATGATGAAATCAAGGTCCACGTCACACCGGATAATAAAATCACTTTCATAAATGGAGATTTGCAGCAAGGACAGCTTAGGATTACTAATCAAATAAAAATTACAGAAAAAAATGCTATCGAAAAAGCATTTGAA…
mpl	AU_2942	ATGAAAAGTAAACTTATTTGTATCATCATGGTAATAGCTTTTCAGGCTCATTTCACTATGACGGTAAAAGCAGATTCTGTCGGGGAAGAAAAACTTCAAAATAATACACAAGCCAAAAAGACCCCTGCTGATTTAAAAGCTTTGCCAGATTCCTGCGAAGCAAAAGATTTTTATAAAAATTTTAAAATTCTTGATATGACAAAAGATAAGCTAGGCGTTACGCATTATACGCTCGCGCTAAGTTCTGGTGGTTACTTGACCGATAATGATGAAATCAAGGTCCACGTCACACCGGATAATAAAATCACTTTCATAAATGGAGATTTGCAGCAAGGACAGCTTAGGATTACTAATCAAATAAAAATTACAGAAAAAAATGCTATCGAAAAAGCATTTGAA…
mpl	AU_2919	ATGAAAAGTAAACTTATTTGTATCATCATGGTAATAGCTTTTCAGGCTCATTTCACTATGACGGTAAAAGCAGATTCTGTCGGGGAAGAAAAACTTCAAAATAATACACAAGCCAAAAAGACCCCTGCTGATTTAAAAGCTTTGCCAGATTCCTGCGAAGCAAAAGATTTTTATAAAAATTTTAAAATTCTTGATATGACAAAAGATAAGCTAGGCGTTACGCATTATACGCTCGCGCTAAGTTCTGGTGGTTACTTGACCGATAATGATGAAATCAAGGTCCACGTCACACCGGATAATAAAATCACTTTCATAAATGGAGATTTGCAGCAAGGACAGCTTAGGATTACTAATCAAATAAAAATTACAGAAAAAAATGCTATCGAAAAAGCATTTGAA…
mpl	AU_2884	ATGAAAAGTAAACTTATTTGTATCATCATGGTAATAGCTTTTCAGGCTCATTTCACTATGACGGTAAAAGCAGATTCTGTCGGGGAAGAAAAACTTCAAAATAATACACAAGCCAAAAAGACCCCTGCTGATTTAAAAGCTTTGCCAGATTCCTGCGAAGCAAAAGATTTTTATAAAAATTTTAAAATTCTTGATATGACAAAAGATAAGCTAGGCGTTACGCATTATACGCTCGCGCTAAGTTCTGGTGGTTACTTGACCGATAATGATGAAATCAAGGTCCACGTCACACCGGATAATAAAATCACTTTCATAAATGGAGATTTGCAGCAAGGACAGCTTAGGATTACTAATCAAATAAAAATTACAGAAAAAAATGCTATCGAAAAAGCATTTGAA…
mpl	AU_2544	ATGAAGAGTAAACTTATTTGTATCATCATGGTAATAGCTTTTCAGGCTCATTTCAATATGGCGGTAAAAGCGGATTCTGTCGGGGAAGAAAGGCTCCGAAATAATATACAAGCCAAAAGGAACCCTGCTGATTTAAAAACTTTGCCAGATTCCTGCGAAGCAAAAGATTTTTATAAAAATTTTAAAATTCTTGATATGACAAAAGATAAGCTAGGCGTTACGCATTATACGCTCGCGCTAAGTTCTGATGGTTACTTGACTGATAATGATGAAATAAAGGTCCACGTCACACCGGATAATAAAATCACTTTTATAAATGGAGATTTGCAACAAGGGCAGCTTAGGATTACTAATCAAATAAAAATCACAGAAAAAAATGCTATTGAAAAAGCATTTGAA…
mpl	AU_2473	ATGAAGAGTAAACTTATTTGTATCATCATGGTAATAGCTTTTCAGGCTCATTTCAATATGGCGGTAAAAGCGGATTCTGTCGGGGAAGAAAGGCTCCGAAATAATATACAAGCCAAAAGGAACCCTGCTGATTTAAAAGCTTTGCCAGATTCCTGCGAAGCAAAAGATTTTTATAAAAATTTTAAAATTCTTGATATGACAAAAGATAAGCTAGGCGTTACGCATTATACGCTCGCGCTAAGTTCTGATGGTTACTTGACTGATAATGATGAAATAAAGGTCCACGTCACACCGGATAATAAAATCGCTTTTATAAATGGAGATTTACAGCAAGGGCAGCTTAGGATTACTAATCAAATAAAAATCACAGAAAAAAATGCTATTGAAAAAGCATTTGAA…
actA	AU_2473	ATGATGGTAGTTTTCATTACCGCCAACTGCATTACGATTAACCCCGACATAATATTTGCAGCGACAGATAGCGAAGATTCCAGTCTGAACACAGATGAATGGGAAGAAGAAAAAACAGAAGAGCAGCCAAGCGAGGTAAATACGGGACCAAGATACGAAACTGCACGTGAAGTAAGTTCACGTGATATTGAGGAACTAGAAAAATCGAATAAAGTGAAAAATACGAACAAAGCAGACCTAATAGCAATGTTGAAAGCAAAAGCAGAAAAAGGTCCAAATATTAATAATAACAACAGTGAACAAAGCGAGAATGTGGCTATAAATGAAGAAGCTTCAGGATCCGACCGACCAGCTATACAAGTGGAGCGTCGTCATCCAGGGTTGCCATCGGATAGCGCC…
actA	AU_2544	ATGATGGTAGTTTTCATTACCGCCAACTGCATTACGATTAACCCCGACATAATATTTGCAGCGACAGATAGCGAAGATTCCAGTCTGAACACAGATGAATGGGAAGAAGAAAAAACAGAAGAGCAGCCAAGCGAGGTAAATACGGGACCAAGATACGAAACTGCACGTGAAGTAAGTTCACGTGATATTGAGGAACTAGAAAAATCGAATAAAGTGAAAAATACGAACAAAGCAGACCTAATAGCAATGTTGAAAGCAAAAGCAGAAAAAGGTCCAAATATTAATAATAACAACAGTGAACAAAGCGATAATGTGGCTATAAATGAAGAAGCTTCAGGATCCGACCGACCAGCTATACAAGTGGAGCGTCGTCATCCAGGGTTGCCATCGGATAGCGCC…
actA	AU_2884	ATGATGGTAGTTTTCATTACCGCCAACTGCATTACGATTAACCCCGACATAATATTTGCAGCGACAGATAGCGAAGATTCTAGTCTAAACACAGATGAATGGGAAGAAGAAAAAACAGAAGAGCAACCAAGCGAGGTAAATACGGGACCAAGATACGAAACTGCACGTGAAGTAAGTTCACGTGATATTAAAGAACTAGAAAAATCGAATAAAGTGAGAAATACGAACAAAGCAGACCTAATAGCAATGTTGAAAGAAAAAGCAGAGAAAGGTCCGAATAACAATAATAACAACGGTGAGCAAACAGGAAATGTGGCTATAAATGAAGAGGCTTCAGGAGTCGACCGACCAACTCTACAAGTGGAGCGTCGTCATCCAGGATTGCCATCGGATAGCGCA…
actA	AU_2919	ATGATGGTGGTTTTCATTACTGCCAATTGCATTACGATTAACCCCGACATAATATTTGCAGCGACAGATAGCGAAGATTCTAGTCTAAACACAGATGAATGGGAAGAAGAAAAAACAGAAGAGCAACCAAGCGAGGTAAATACGGGACCAAGATACGAAACTGCACGTGAAGTAAGTTCACGTGATATTAAAGAACTAGAAAAATCGAATAAAGTGAGAAATACGAACAAAGCAGACCTAATAGCAATGTTGAAAGAAAAAGCAGAAAAAGGTCCAAATATCAATAATAACAACAGTGAACAAACTGAGAATGCGGCTATAAATGAAGAGGCTTCAGGAGCCGACCGACCAGCTATACAAGTGGAGCGTCGTCATCCAGGATTGCCATCGGATAGCGCA…
actA	AU_2942	ATGATGGTAGTTTTCATTACAGCCAATTGCATTACGATTAACCCCGACATAATATTTGCAGCGACAGATAGCGAAGATTCTAGTCTAAACACAGATGAATGGGAAGAAGAAAAAACAGAAGAGCAACCAAGCGAGGTAAATACGGGACCAAGATACGAAACTGCACGTGAAGTAAGTTCACGTGATATTAAAGAACTAGAAAAATCGAATAAAGTGAGAAATACGAACAAAGCAGACCTAATAGCAATGTTGAAAGCAAAAGCAGAAAAAGGTCCAAATATCAATAATAACAACAGTGAACAAACTGAGAATGCGGCTATAAATGAAGAGGCTTCAGGAGCCGACCGACCAGCTATACAAGTGGAGCGTCGTCATCCAGGATTGCCATCGGATAGCGCA…
actA	AU_2993	ATGATGGTAGTTTTCATTACCGCCAACTGCATTAAGATTAACCCCGACATAATATTTGCAGCGACAGATAGCGAAGATTCCAGTCTGAACACAGATGAATGGGAAGAAGAAAAAACAGAAGAGCAGCCAAGCGAGGTAAATACGGGACCAAGATACGAAACTGCACGTGAAGTAAGTTCACGTGATATTGAGGAACTAGAAAAATCGAATAAAGTGAAAAATACGAACAAAGCAGACCTAATAGCAATGTTGAAAGCAAAAGCAGAAAAAGGTCCAAATATTAATAATAACAACAGTGAACAAAGCGATAATGTGGCTATAAATGAAGAAGCTTCAGGATCCGACCGACCAGCTATACAAGTGGAGCGTCGTCATCCAGGGTTGCCATCGGATAGCGCC…
actA	AU_2994	ATGATGGTAGTTTTCATTACTGCCAATTGCATTACGATTAACCCCGACATAATATTTGCAGCGACAGATAGCGAAGATTCTAGTCTAAACACAGATGAATGGGAAGAAGAAAAAACAGAAGAGCAACCAAGCGAGGTAAATACGGGACCAAGATACGAAACTGCACGTGAAGTAAGTTCACGTGATATTAAAGAACTAGAAAAATCGAATAAAGTGAGAAATACGAACAAAGCAGACCTAATAGCAATGTTGAAAGAAAAAGCAGAGAAAGGTCCGAATAACAATAATAACAACGGTGAGCAAACAGGAAATGTGGCTATAAATGAAGAGGCTTCAGGAGTCGACCGACCAACTCTGCAAGTGGAGCGTCGTCATCCAGGTCTGTCATCGGATAGCGCA…
actA	AU_2998	ATGATGGTAGTTTTCATTACTGCCAACTGCATTACGATTAACCCCGACATAATATTTGCAGCGACAGATAGCGAAGATTCCAGTCTAAACACAGATGAATGGGAAGAAGAAAAAACAGAAGAGCAGCCAAGCGAGGTAAATACGGGACCAAGATACGAAACTGCACGTGAAGTAAGTTCACGTGATATTGAGGAACTAGAAAAATCGAATAAAGTGAAAAATACGAACAAAGCAGACCTAATAGCAATGTTGAAAGCAAAAGCAGAGAAAGGTCCGAATAACAATAATAACAACGGTGAGCAAACAGGAAATGTGGCTATAAATGAAGAGGCTTCAGGAGTCGACCGACCAACTCTGCAAGTGGAGCGTCGTCATCCAGGTCTGTCATCGGATAGCGCA…
actA	AU_Lm14-002	ATGATGGTAGTTTTCATTACCGCCAACTGCATTACGATTAACCCCGACATAATATTTGCAGCGACAGATAGCGAAGATTCTAGTCTAAACACAGATGAATGGGAAGAAGAAAAAACAGAAGAGCAACCAAGCGAGGTAAATACGGGACCAAGATACGAAACTGCACGTGAAGTAAGTTCACGTGATATTAAAGAACTAGAAAAATCGAATAAAGTGAGAAATACGAACAAAGCAGACCTAATAGCAATGTTGAAAGAAAAAGCAGAGAAAGGTCCGAATAACAATAATAACAACGGTGAGCAAACAGGAAATGTGGCTATAAATGAAGAGGCTTCAGGAGTCGACCGACCAACTCTACAAGTGGAGCGTCGTCATCCAGGATTGCCATCGGATAGCGCA…
actA	GR_FL78	ATGATGGTAGTTTTCATTACCGCCAACTGCATTACGATTAACCCCGACATAATATTTGCAGCGACAGATAGCGAAGATTCCAGTCTGAACACAGATGAATGGGAAGAAGAAAAAACAGAAGAGCAGCCAAGCGAGGTAAATACGGGACCAAGATACGAAACTGCACGTGAAGTAAGTTCACGTGATATTGAGGAACTAGAAAAATCGAATAAAGTGAAAAATACGAACAAAGCAGACCTAATAGCAATGTTGAAAGCAAAAGCAGAAAAAGGTCCAAATATTAATAATAACAACAGTGAACAAAGCGAGAATGTGGCTATAAATGAAGAAGCTTCAGGATCCGACCGACCAGCTATACAAGTGGAGCGTCGTCATCCAGGGTTGCCATCGGATAGCGCC…
actA	GR_PL11	ATGATGGTAGTTTTCATTACAGCCAATTGCATTACGATTAACCCCGACATAATATTTGCAGCGACAGATAGCGAAGATTCTAGTCTAAACACAGATGAATGGGAAGAAGAAAAAACAGAAGAGCAACCAAGCGAGGTAAATACGGGACCAAGATACGAAACTGCACGTGAAGTAAGTTCACGTGATATTAAAGAACTAGAAAAATCGAATAAAGTGAGAAATACGAACAAAGCAGACCTAATAGCAATGTTGAAAGCAAAAGCAGAAAAAGGTCCAAATATCAATAATAACAACAGTGAACAAACTGAGAATGCGGCTATAAATGAAGAGGCTTCAGGAGCCGACCGACCAGCTATACAAGTGGAGCGTCGTCATCCAGGATTGCCATCGGATAGCGCA…
actA	GR_PL13	ATGATGGTAGTTTTCATTACCGCCAACTGCATTACGATTAACCCCGACATAATATTTGCAGCGACAGATAGCGAAGATTCCAGTCTGAACACAGATGAATGGGAAGAAGAAAAAACAGAAGAGCAGCCAAGCGAGGTAAATACGGGACCAAGATACGAAACTGCACGTGAAGTAAGTTCACGTGATATTGAGGAACTAGAAAAATCGAATAAAGTGAAAAATACGAACAAAGCAGACCTAATAGCAATGTTGAAAGCAAAAGCAGAAAAAGGTCCAAATATTAATAATAACAACAGTGAACAAAGCGAGAATGTGGCTATAAATGAAGAAGCTTCAGGATCCGACCGACCAGCTATACAAGTGGAGCGTCGTCATCCAGGGTTGCCATCGGATAGCGCC…
actA	GR_PL38	ATGATGGTGGTTTTCATTACTGCCAATTGCATTACGATTAACCCCGACATAATATTTGCAGCGACAGATAGCGAAGATTCTAGTCTAAACACAGATGAATGGGAAGAAGAAAAAACAGAAGAGCAACCAAGCGAGGTAAATACGGGACCAAGATACGAAACTGCACGTGAAGTAAGTTCACGTGATATTAAAGAACTAGAAAAATCGAATAAAGTGAGAAATACGAACAAAGCAGACCTAATAGCAATGTTGAAAGAAAAAGCAGAAAAAGGTCCAAATATCAATAATAACAACAGTGAACAAACTGAGAATGCGGCTATAAATGAAGAGGCTTCAGGAGCCGACCGACCAGCTATACAAGTGGAGCGTCGTCATCCAGGATTGCCATCGGATAGCGCA…
actA	GR_PL46	ATGATGGTAGTTTTCATTACCGCCAACTGCATTACGATTAACCCCGACATAATATTTGCAGCGACAGATAGCGAAGATTCCAGTCTGAACACAGATGAATGGGAAGAAGAAAAAACAGAAGAGCAGCCAAGCGAGGTAAATACGGGACCAAGATACGAAACTGCACGTGAAGTAAGTTCACGTGATATTGAGGAACTAGAAAAATCGAATAAAGTGAAAAATACGAACAAAGCAGACCTAATAGCAATGTTGAAAGCAAAAGCAGAAAAAGGTCCAAATATTAATAATAACAACAGTGAACAAAGCGAGAATGTGGCTATAAATGAAGAAGCTTCAGGATCCGACCGACCAGCTATACAAGTGGAGCGTCGTCATCCAGGGTTGCCATCGGATAGCGCC…
actA	IR_227	ATGATGGTAGTTTTCATTACTGCCAATTGCATTACGATTAACCCCGACATAATATTTGCAGCGACAGATAGCGAAGATTCTAGTCTAAACACAGATGAATGGGAAGAAGAAAAAACAGAAGAGCAACCAAGCGAGGTAAATACGGGACCAAGATACGAAACTGCACGTGAAGTAAGTTCACGTGATATTAAAGAACTAGAAAAATCGAATAAAGTGAGAAATACGAACAAAGCAGACCTAATAGCAATGTTGAAAGCAAAAGCAGAAAAAGGTCCAAATATCAATAATAACAACAGTGAACAAACTGAGAATGCGGCTATAAATGAAGAGGCTTCAGGAGCCGACCGACCAGCTATACAAGTGGAGCGTCGTCATCCAGGATTGCCATCGGATAGCGCA…
actA	IR_355	ATGATGGTAGTTTTCATTACCGCCAACTGCATTACGATTAACCCCGACATAATATTTGCAGCGACAGATAGCGAAGATTCCAGTCTGAACACAGATGAATGGGAAGAAGAAAAAACAGAAGAGCAGCCAAGCGAGGTAAATACGGGACCAAGATACGAAACTGCACGTGAAGTAAGTTCACGTGATATTGAGGAACTAGAAAAATCGAATAAAGTGAAAAATACGAACAAAGCAGACCTAATAGCAATGTTGAAAGCAAAAGCAGAAAAAGGTCCAAATATTAATAATAACAACAGTGAACAAAGCGAGAATGTGGCTATAAATGAAGAAGCTTCAGGATCCGACCGACCAGCTATACAAGTGGAGCGTCGTCATCCAGGGTTGCCATCGGATAGCGCC…
actA	IR_728	ATGATGGTAGTTTTCATTACTGCCAATTGCATTACGATTAACCCCGACATAATATTTGCAGCGACAGATAGCGAAGATTCTAGTCTAAACACAGATGAATGGGAAGAAGAAAAAACAGAAGAGCAACCAAGCGAGGTAAATACGGGACCAAGATACGAAACTGCACGTGAAGTAAGTTCACGTGATATTAAAGAACTAGAAAAATCGAATAAAGTGAAAAATACGAACAAAGCAGACCTAATAGCAATGTTGAAAGCAAAAGCAGAAAAAGGTCCAAATATCAATAATAACAACAGTGAACAAACTGAGAATGCGGCTATAAATGAAGAGGCTTCAGGAGCCGACCGACCAGCTATACAAGTGGAGCGTCGTCATCCAGGATTGCCATCGGATAGCGCA…
actA	IR_872	ATGATGGTAGTTTTCATTACTGCCAATTGCATTACGATTAACCCCGACATAATATTTGCAGCGACAGATAGCGAAGATTCTAGTCTAAACACAGATGAATGGGAAGAAGAAAAAACAGAAGAGCAACCAAGCGAGGTAAATACGGGACCAAGATACGAAACTGCACGTGAAGTAAGTTCACGTGATATTAAAGAACTAGAAAAATCGAATAAAGTGAGAAATACGAACAAAGCAGACCTAATAGCAATGTTGAAAGAAAAAGCAGAGAAAGGTCCGAATAACAATAATAACAACGGTGAGCAAACAGGAAATGTGGCTATAAATGAAGAGGCTTCAGGAGTCGACCGACCAACTCTACAAGTGGAGCGTCGTCATCCAGGATTGCCATCGGATAGCGCA…
actA	IR_874	ATGATGGTAGTTTTCATTACTGCCAATTGCATTACGATTAACCCCGACATAATATTTGCAGCGACAGATAGCGAAGATTCTAGTCTAAACACAGATGAATGGGAAGAAGAAAAAACAGAAGAGCAACCAAGCGAGGTAAATACGGGACCAAGATACGAAACTGCACGTGAAGTAAGTTCACGTGATATTAAAGAACTAGAAAAATCGAATAAAGTGAGAAATACGAACAAAGCAGACCTAATAGCAATGTTGAAAGAAAAAGCAGAGAAAGGTCCGAATAACAATAATAACAACGGTGAGCAAACAGGAAATGTGGCTATAAATGAAGAGGCTTCAGGAGTCGACCGACCAACTCTGCAAGTGGAGCGTCGTCATCCAGGTCTGTCATCGGATAGCGCA…
actA	IR_875	ATGATGGTAGTTTTCATTACAGCCAATTGCATTACGATTAACCCCGACATAATATTTGCAGCGACAGATAGCGAAGATTCTAGTCTAAACACAGATGAATGGGAAGAAGAAAAAACAGAAGAGCAACCAAGCGAGGTAAATACGGGACCAAGATACGAAACTGCACGTGAAGTAAGTTCACGTGATATTAAAGAACTAGAAAAATCGAATAAAGTGAGAAATACGAACAAAGCAGACCTAATAGCAATGTTGAAAGCAAAAGCAGAAAAAGGTCCAAATATCAATAATAACAACAGTGAACAAACTGAGAATGCGGCTATAAATGAAGAGGCTTCAGGAGCCGACCGACCAGCTATACAAGTGGAGCGTCGTCATCCAGGATTGCCATCGGATAGCGCA…
plcB	AU_2884	ATGAAATTCAAAAAGGTGGTTCTAGGTATGTGCTTGACCGCAAGTGTTCTAGTCTTTCCGGTAACGATAAAAGCAAATGCCTGTTGTGATGAATACTTACAAACACCCGCAGCTCCGCATGATATTGACAGCAAATTACCACATAAACTTAGTTGGTCCGCGGATAACCCGACAAATACTGACGTAAATACGCACTATTGGCTTTTTAAACAAGCGGAAAAAATACTAGCTAAAGATGTAAATCATATGCGAGCTAATTTAATGAATGAACTTAAAAAATTCGATAAACAAATAGCTCAAGGAATATATGATGCGGATCATAAAAATCCATATTATGATACTAGTACATTTTTATCTCATTTTTATAATCCTGATAGAGATAATACTTATTTGCCGGGT…
plcB	AU_2919	ATGAAATTCAAAAAGGTGGTTCTAGGTATGTGCTTGATCGCAAGTGTTCTAGTCTTTCCGGTAACGATAAAAGCAAATGCCTGTTGTGATGAATACTTACAAACACCCGCAGCTCCGCATGATATTGACAGCAAATTACCACATAAACTTAGTTGGTCCGCGGATAACCCGACAAATACTGACGTAAATACGCACTATTGGCTTTTTAAACAAGCGGAAAAAATACTAGCTAAAGATGTAAATCATATGCGAGCTAATTTAATGAATGAACTTAAAAAATTCGATAAACAAATAGCTCAAGGAATATATGATGCGGATCATAAAAATCCATATTATGATACTAGTACATTTTTATCTCATTTTTATAATCCTGATAGAGATAATACTTATTTGCCGGGT…
plcB	AU_2994	ATGAAATTCAAAAAGGTGGTTCTAGGTATGTGCTTGACCGCAAGTGTTCTAGTCTTTCCGGTAACGATAAAAGCAAATGCCTGTTGTGATGAATACCTACAAACACCCGCAGCTCCGCATGATATTGACAGCAAATTACCACATAAACTTAGTTGGTCCGCGGATAACCCGACAAATACTGACGTAAATACGCACTATTGGCTTTTTAAACAAGCGGAAAAAATACTAGCTAAAGATGTAAATCATATGCGAGCTAATTTAATGAATGAACTTAAAAAATTCGATAAACAAATAGCTCAAGGAATATATGATGCGGATCATAAAAATCCATATTATGATACTAGTACATTTTTATCTCATTTTTATAATCCTGATAGAGATAATACTTATTTGCCGGGT…
plcB	AU_2998	ATGAAATTCAAAAATGTGGTTCTAGGTATGTGCTTGACCGCAAGTGTTCTAGTCTTTCCGGTAACGATAAAAGCAAATGCCTGTTGTGATGAATACTTACAAACACCCGCAGCTCCGCATGATATTGACAGCAAATTACCACATAAACTTAGTTGGTCCGCGGATAACCCGACAAATACTGACGTAAATACGCACTATTGGCTTTTTAAACAAGCGGAAAAAATACTAGCTAAAGATGTAAATCATATGCGAGCTAATTTAATGAATGAACTTAAAAAATTCGATAAACAAATAGCTCAAGGAATATATGATGCGGATCATAAAAATCCATATTATGATACTAGTACATTTTTATCTCATTTTTATAATCCTGATAGAGATAATACTTATTTGCCGGGT…
plcB	AU_Lm14-002	ATGAAATTCAAAAAGGTGGTTCTAGGTATGTGCTTGACCGCAAGTGTTCTAGTCTTTCCGATAACGATAAAAGCAAATGCCTGTTGTGATGAATACTTACAAACACCCGCAGCTCCGCATGATATTGACAGCAAATTACCACATAAACTTAGTTGGTCCGCGGATAATCCGACAAATACTGACGTAAATACGCACTATTGGCTTTTTAAACAAGCGGAAAAAATACTAGCTAAAGATGTAAATCATATGCGAGCTAATTTAATGAATGAACTTAAAAAATTCGATAAACAAATAGCTCAAGGAATATATGATGCGGATCATAAAAATCCATATTATGATACTAGTACATTTTTATCTCATTTTTATAATCCTGATAGAGATAATACTTATTTGCCGGGT…
plcB	GR_FL78	GTGAAGTTCAAAAAAGTGGTTCTAGGTATGTGCTTGACCGCAAGTGTTCTAGTCTTTCCTGTAACGATAAAAGCAAGTGCCTGTTGTGATGAATATCTAAAGCCCCCCGCAGCTCCGCATGATATTGACAGCAAATTACCGCATAAACTTAGTTGGTCCGCGGATAATCCGACAAATACTGACGTAAATACGCACTATTGGCTTTTTAAACAAGCAGAAAAAATACTAGCTAAAGATGTAGATCATATGCGAGCTAATTTAATGAATGAACTTAAAAATTTCGACAAACAAATTGCTCAAGGAATATATGACGCGGATCATAAAAATCCATATTATGATACTAGTACGTTTTTATCTCATTTTTATAATCCTGATAAAGATAATACTTATTTGCCAGGT…
plcB	IR_227	ATGAAATTCAAAAAGGTGGTTCTAGGTATGTGCTTGACCGCAAGTGTTCTAGTCTTTCCGGTAACGATAAAAGCAAATGCCTGTTGTGATGAATACTTACAAACACCCGCAGCTCCGCATGATATTGACAGCAAATTACCACATAAACTTAGTTGGTCCGCGGATAACCCGACAAATACTGACGTAAATACGCACTATTGGCTTTTTAAACAAGCGGAAAAAATACTAGCTAAAGATGTAAATCATATGCGAGCTAATTTAATGAATGAACTTAAAAAATTCGATAAACAAATAGCTCAAGGAATATATGATGCGGATCATAAAAATCCATATTATGATACTAGTACATTTTTATCTCATTTTTATAATCCTGATAGAGATAATACTTATTTGCCGGGT…
plcB	IR_250	GTGAAGTTCAAAAAAGTGGTTCTAGGTATGTGCTTGACCGCAAGTGTTCTAGTCTTTCCTGTAACGATAAAAGCAAGTGCCTGTTGTGATGAATATCTAAAGCCCCCCGCAGCTCCGCATGATATTGACAGCAAATTACCGCATAAACTTAGTTGGTCCGCGGATAATCCGACAAATACTGACGTAAATACGCACTATTGGCTTTTTAAACAAGCGGAAAAAATACTAGCTAAAGATGTAGATCATATGCGAGCTAATTTAATGAATGAACTTAAAAATTTCGACAAACAAATTGCTCAAGGAATATATGACGCGGATCATAAAAATCCATATTATGATACTAGTACGTTTTTATCTCATTTTTATAATCCTGATAAAGATAATACTTATTTGCCAGGT…
plcB	IR_355	GTGAAGTTCAAAAAAGTGGTTCTAGGTATGTGCTTGACCGCAAGTGTTCTAGTCTTTCCTGTAACGATAAAAGCAAGTGCCTGTTGTGATGAATATCTAAAGCCCCCCGCAGCTCCGCATGATATTGACAGCAAATTACCGCATAAACTTAGTTGGTCCGCGGATAATCCGACAAATACTGAGGTAAATACGCACTATTGGCTTTTTAAACAAGCGGAAAAAATACTAGCTAAAGATGTAGATCATATGCGAGCTAATTTAATGAATGAACTTAAAAATTTCGACAAACAAATTGCTCAAGGAATATATGACGCGGATCATAAAAATCCATATTATGATACTAGTACGTTTTTATCTCATTTTTATAATCCTGATAAAGATAATACTTATTTGCCAGGT…
plcB	IR_728	ATGAAATTCAAAAATGTGGTTCTAGGTATGTGCTTGACCGCAAGTGTTCTAGTCTTTCCGGTAACGATAAAAGCAAATGCCTGTTGTGATGAATACTTACAAACACCCGCAGCTCCGCATGATATTGACAGCAAATTACCACATAAACTTAGTTGGTCCGCGGATAACCCGACAAATACTGACGTAAATACGCACTATTGGCTTTTTAAACAAGCGGAAAAAATACTAGCTAAAGATGTAAATCATATGCGAGCTAATTTAATGAATGAACTTAAAAAATTCGATAAACAAATAGCTCAAGGAATATATGATGCGGATCATAAAAATCCATATTATGATACTAGTACATTTTTATCTCATTTTTATAATCCTGATAGAGATAATACTTATTTGCCGGGT…
plcB	IR_872	ATGAAATTCAAAAAGGTGGTTCTAGGTATGTGCTTGACCGCAAGTGTTCTAGTCTTTCCGATAACGATAAAAGCAAATGCCTGTTGTGATGAATACTTACAAACACCCGCAGCTCCGCATGATATTGACAGCAAATTACCACATAAACTTAGTTGGTCCGCGGATAACCCGACAAATACTGACGTAAATACGCACTATTGGCTTTTTAAACAAGCGGAAAAAATACTAGCTAAAGATGTAAATCATATGCGAGCTAATTTAATGAATGAACTTAAAAAATTCGATAAACAAATAGCTCAAGGAATATATGATGCGGATCATAAAAATCCATATTATGATACTAGTACATTTTTATCTCATTTTTATAATCCTGATAGAGATAATACTTATTTGCCGGGT…
plcB	IR_877	GTGAAGTTCAAAAAAGTGGTTCTAGGTATGTGCTTGACCGCAAGTGTTCTAGTCTTTCCTGTAACGATAAAAGCAAGTGCCTGTTGTGATGAATATCTAAAGCCCCCCGCAGCTCCGCATGATATTGACAGCAAATTACCGCATAAACTTAGTTGGTCCGCGGATAATCCGACAAATACTGACGTAAATACGCACTATTGGCTTTTTAAACAAGCGGAAAAAATACTAGCTAAAGATGTAGATCATATGCGAGCTAATTTAATGAATGAACTTAAAAATTTCGACAAACAAATTGCTCAAGGAATATATGACGCGGATCATAAAAATCCATATTATGATACTAGTACGTTTTTATCTCATTTTTATAATCCTGATAAAGATAATACTTATTTGCCAGGT…
concatenated	AU_2473	ATGAACGCTCAAGCAGAAGAATTCAAAAAATATTTAGAAACTAACGGGATAAAACCAAAACAATTTCATAAAAAAGAACTTATTTTTAACCAATGGGATCCACAAGAATATTGTATTTTCCTATATGATGGTATTACAAAGCTTACAAGTATTAGTGAGAACGGGACCATCATGAATTTACAATACTATAAAGGTGCTTTCGTTATAATGTCTGGCTTTATCGATACAGAAACATCGGTTGGCTATTATAATTTAGAAGTCATTAGCGAACAGGCTACCGCATACGTTATCAAAATAAACGAACTAAAAGAACTACTGAGCAAGAATCTTACGCACTTTTTCTATGTTTTCCAAACCCTACAAAAACAAGTTTCATACAGCCTAGCCAAATTTAATGAT…
concatenated	AU_2727	ATGAACGCTCAAGCAGAAGAATTCAAAAAATATTTAGAAACTAACGGGATAAAACCAAAACAATTTCATAAAAAAGAACTTATTTTTAACCAATGGGATCCACAAGAATATTGTATTTTCCTATATGATGGTATTACAAAGCTTACAAGTATTAGCGAGAACGGGACCATCATGAATTTACAATACTATAAAGGTGCTTTCGTTATAATGTCTGGCTTTATCGATACAGAAACATCGGTTGGCTATTATAATTTAGAAGTCATTAGCGAACAGGCTACCGCATACGTTATCAAAATAAACGAACTAAAAGAACTACTGAGCAAGAATCTTACGCACTTTTTCTATGTTTTCCAAACCCTACAAAAACAAGTTTCATACAGCCTAGCCAAATTTAATGAT…
concatenated	AU_2884	ATGAACGCTCAAGCAGAAGAATTCAAAAAATATTTAGAAACTAACGGGATAAAACCAAAACAATTTCATAAAAAAGAACTTATTTTTAACCAATGGGATCCACAAGAATATTGTATTTTTCTATATGATGGTATCACAAAGCTCACGAGTATTAGCGAGAACGGGACCATCATGAATTTACAATACTACAAAGGGGCTTTCGTTATAATGTCTGGCTTTATTGATACAGAAACATCGGTTGGCTATTATAATTTAGAAGTCATTAGCGAGCAGGCTACCGCATACGTTATCAAAATAAACGAACTAAAAGAACTACTGAGCAAAAATCTTACGCACTTTTTCTATGTTTTCCAAACCCTACAAAAACAAGTTTCATACAGTCTAGCTAAATTTAATGAT…
concatenated	AU_2919	ATGAACGCTCAAGCAGAAGAATTCAAAAAATATTTAGAAACTAACGGGATAAAACCAAAACAATTTCATAAAAAAGAACTTATTTTTAACCAATGGGATCCACAAGAATATTGTATTTTTCTATATGATGGTATCACAAAGCTCACGAGTATTAGCGAGAACGGGACCATCATGAATTTACAATACTACAAAGGGGCTTTCGTTATAATGTCTGGCTTTATTGATACAGAAACATCGGTTGGCTATTATAATTTAGAAGTCATTAGCGAGCAGGCTACCGCATACGTTATCAAAATAAACGAACTAAAAGAACTACTGAGCAAAAATCTTACGCACTTTTTCTATGTTTTCCAAACCCTACAAAAACAAGTTTCATACAGTCTAGCTAAATTTAATGAT…
concatenated	AU_2942	ATGAACGCCCAAGCAGAAGAATTCAAAAAATATTTAGAAACTAACGGGATAAAACCAAAACAATTTCATAAAAAAGAACTTATTTTTAACCAATGGGATCCACAAGAATATTGTATTTTTCTATATGATGGTATCACAAAGCTCACGAGTATTAGCGAGAACGGGACCATCATGAATTTACAATACTACAAAGGGGCTTTCGTTATAATGTCTGGCTTTATTGATACAGAAACATCGGTTGGCTATTATAATTTAGAAGTCATTAGCGAGCAGGCTACCGCATACGTTATCAAAATAAACGAACTAAAAGAACTACTGAGCAAAAATCTTACGCACTTTTTCTATGTTTTCCAAACCCTACAAAAACAAGTTTCATACAGTCTAGCTAAATTTAATGAT…
concatenated	AU_2993	ATGAACGCTCAAGCAGAAGAATTCAAAAAATATTTAGAAACTAACGGGATAAAACCAAAACAATTTCATAAAAAAGAACTTATTTTTAACCAATGGGATCCACAAGAATATTGTATTTTCCTATATGATGGTATTACAAAGCTTACAAGTATTAGCGAGAACGGGACCATCATGAATTTACAATACTATAAAGGTGCTTTCGTTATAATGTCTGGCTTTATCGATACAGAAACATCGGTTGGCTATTATAATTTAGAAGTCATTAGCGAACAGGCTACCGCATACGTTATCAAAATAAACGAACTAAAAGAACTACTGAGCAAGAATCTTACGCACTTTTTCTATGTTTTCCAAACCCTACAAAAACAAGTTTCATACAGCCTAGCCAAATTTAATGAT…
concatenated	AU_2994	ATGAACGCTCAAGCAGAAGAATTCAAAAAATATTTAGAAACTAACGGGATAAAACCAAAACAATTTCATAAAAAAGAACTTATTTTTAACCAATGGGATCCACAAGAATATTGTATTTTTCTATATGATGGTATCACAAAGCTCACGAGTATTAGCGAGAACGGGACCATCATGAATTTACAATACTACAAAGGGGCTTTCGTTATAATGTCTGGCTTTATTGATACAGAAACATCGGTTGGCTATTATAATTTAGAAGTCATTAGCGAGCAGGCTACCGCATACGTTATCAAAATAAACGAACTAAAAGAACTACTGAGCAAAAATCTTACGCACTTTTTCTATGTTTTCCAAACCCTACAAAAACAAGTTTCATACAGTCTAGCTAAATTTAATGAT…
concatenated	AU_2998	ATGAACGCTCAAGCAGAAGAATTCAAAAAATATTTAGAAACTAACGGGATAAAACCAAAACAATTTCATAAAAAAGAACTTATTTTTAACCAATGGGATCCACAAGAATATTGTATTTTTCTATATGATGGTATCACAAAGCTCACGAGTATTAGCGAGAACGGGACCATCATGAATTTACAATACTACAAAGGGGCTTTCGTTATAATGTCTGGCTTTATTGATACAGAAACATCGGTTGGCTATTATAATTTAGAAGTCATTAGCGAGCAGGCTACCGCATACGTTATCAAAATAAACGAACTAAAAGAACTACTGAGCAAAAATCTTACGCACTTTTTCTATGTTTTCCAAACCCTACAAAAACAAGTTTCATACAGCCTAGCTAAATTTAATGAT…
concatenated	AU_Lm14-002	ATGAACGCTCAAGCAGAAGAATTCAAAAAATATTTAGAAACTAACGGGATAAAACCAAAACAATTTCATAAAAAAGAACTTATTTTTAACCAATGGGATCCACAAGAATATTGTATTTTTCTATATGATGGTATCACAAAGCTCACGAGTATTAGCGAGAACGGGACCATCATGAATTTACAATACTACAAAGGGGCTTTCGTTATAATGTCTGGCTTTATTGATACAGAAACATCGGTTGGCTATTATAATTTAGAAGTCATTAGCGAGCAGGCTACCGCATACGTTATCAAAATAAACGAACTAAAAGAACTACTGAGCAAAAATCTTACGCACTTTTTCTATGTTTTCCAAACCCTACAAAAACAAGTTTCATACAGTCTAGCTAAATTTAATGAT…
concatenated	GR_FL78	ATGAACGCTCAAGCAGAAGAATTCAAAAAATATTTAGAAACTAACGGGATAAAACCAAAACAATTTCATAAAAAAGAACTTATTTTTAACCAATGGGATCCACAAGAATATTGTATTTTCCTATATGATGGTATTACAAAGCTTACAAGTATTAGTGAGAACGGGACCATCATGAATTTACAATACTATAAAGGTGCTTTCGTTATAATGTCTGGCTTTATCGATACAGAAACATCGGTTGGCTATTATAATTTAGAAGTCATTAGCGAACAGGCTACCGCATACGTTATCAAAATAAACGAACTAAAAGAACTACTGAGCAAGAATCTTACGCACTTTTTCTATGTTTTCCAAACCCTACAAAAACAAGTTTCATACAGCCTAGCCAAATTTAATGAT…
concatenated	GR_PL11	ATGAACGCTCAAGCAGAAGAATTCAAAAAATATTTAGAAACTAACGGGATAAAACCAAAACAATTTCATAAAAAAGAACTTATTTTTAACCAATGGGATCCACAAGAATATTGTATTTTTCTATATGATGGTATCACAAAGCTCACGAGTATTAGCGAGAACGGGACCATCATGAATTTACAATACTACAAAGGGGCTTTCGTTATAATGTCTGGCTTTATTGATACAGAAACATCGGTTGGCTATTATAATTTAGAAGTCATTAGCGAGCAGGCTACCGCATACGTTATCAAAATAAACGAACTAAAAGAACTACTGAGCAAAAATCTTACGCACTTTTTCTATGTTTTCCAAACCCTACAAAAACAAGTTTCATACAGTCTAGCTAAATTTAATGAT…
concatenated	GR_PL13	ATGAACGCTCAAGCAGAAGAATTCAAAAAATATTTAGAAACTAACGGGATAAAACCAAAACAATTTCATAAAAAAGAACTTATTTTTAACCAATGGGATCCACAAGAATATTGTATTTTCCTATATGATGGTATTACAAAGCTTACAAGTATTAGTGAGAACGGGACCATCATGAATTTACAATACTATAAAGGTGCTTTCGTTATAATGTCTGGCTTTATCGATACAGAAACATCGGTTGGCTATTATAATTTAGAAGTCATTAGCGAACAGGCTACCGCATACGTTATCAAAATAAACGAACTAAAAGAACTACTGAGCAAGAATCTTACGCACTTTTTCTATGTTTTCCAAACCCTACAAAAACAAGTTTCATACAGCCTAGCCAAATTTAATGAT…
concatenated	GR_PL37	ATGAACGCTCAAGCAGAAGAATTCAAAAAATATTTAGAAACTAACGGGATAAAACCAAAACAATTTCATAAAAAAGAACTTATTTTTAACCAATGGGATCCACAAGAATATTGTATTTTTCTATATGATGGTATCACAAAGCTCACGAGTATTAGCGAGAACGGGACCATCATGAATTTACAATACTACAAAGGGGCTTTCGTTATAATGTCTGGCTTTATTGATACAGAAACATCAGTTGGCTATTATAATTTAGAAGTCATTAGCGAGCAGGCTACCGCATACGTTATCAAAATAAACGAACTAAAAGAACTACTGAGCAAAAATCTTACGCACTTTTTCTATGTTTTCCAAACCCTACAAAAACAAGTTTCATACAGTCTAGCTAAATTTAATGAT…
concatenated	GR_PL38	ATGAACGCTCAAGCAGAAGAATTCAAAAAATATTTAGAAACTAACGGGATAAAACCAAAACAATTTCATAAAAAAGAACTTATTTTTAACCAATGGGATCCACAAGAATATTGTATTTTTCTATATGATGGTATCACAAAGCTCACGAGTATTAGCGAGAACGGGACCATCATGAATTTACAATACTACAAAGGGGCTTTCGTTATAATGTCTGGCTTTATTGATACAGAAACATCGGTTGGCTATTATAATTTAGAAGTCATTAGCGAGCAGGCTACCGCATACGTTATCAAAATAAACGAACTAAAAGAACTACTGAGCAAAAATCTTACGCACTTTTTCTATGTTTTCCAAACCCTACAAAAACAAGTTTCATACAGTCTAGCTAAATTTAATGAT…
concatenated	GR_PL46	ATGAACGCTCAAGCAGAAGAATTCAAAAAATATTTAGAAACTAACGGGATAAAACCAAAACAATTTCATAAAAAAGAACTTATTTTTAACCAATGGGATCCACAAGAATATTGTATTTTCCTATATGATGGTATTACAAAGCTTACAAGTATTAGTGAGAACGGGACCATCATGAATTTACAATACTATAAAGGTGCTTTCGTTATAATGTCTGGCTTTATCGATACAGAAACATCGGTTGGCTATTATAATTTAGAAGTCATTAGCGAACAGGCTACCGCATACGTTATCAAAATAAACGAACTAAAAGAACTACTGAGCAAGAATCTTACGCACTTTTTCTATGTTTTCCAAACCCTACAAAAACAAGTTTCATACAGCCTAGCCAAATTTAATGAT…
concatenated	GR_PL50	ATGAACGCTCAAGCAGAAGAATTCAAAAAATATTTAGAAACTAACGGGATAAAACCAAAACAATTTCATAAAAAAGAACTTATTTTTAACCAATGGGATCCACAAGAATATTGTATTTTTCTATATGATGGTATCACAAAGCTCACGAGTATTAGCGAGAACGGGACCATCATGAATTTACAATACTACAAAGGGGCTTTCGTTATAATGTCTGGCTTTATTGATACAGAAACATCAGTTGGCTATTATAATTTAGAAGTCATTAGCGAGCAGGCTACCGCATACGTTATCAAAATAAACGAACTAAAAGAACTACTGAGCAAAAATCTTACGCACTTTTTCTATGTTTTCCAAACCCTACAAAAACAAGTTTCATACAGTCTAGCTAAATTTAATGAT…
concatenated	IR_227	ATGAACGCTCAAGCAGAAGAATTCAAAAAATATTTAGAAACTAACGGGATAAAACCAAAACAATTTCATAAAAAAGAACTTATTTTTAACCAATGGGATCCACAAGAATATTGTATTTTTCTATATGATGGTATCACAAAGCTCACGAGTATTAGCGAGAACGGGACCATCATGAATTTACAATACTACAAAGGGGCTTTCGTTATAATGTCTGGCTTTATTGATACAGAAACATCGGTTGGCTATTATAATTTAGAAGTCATTAGCGAGCAGGCTACCGCATACGTTATCAAAATAAACGAACTAAAAGAACTACTGAGCAAAAATCTTACGCACTTTTTCTATGTTTTCCAAACCCTACAAAAACAAGTTTCATACAGTCTAGCTAAATTTAATGAT…
concatenated	IR_250	ATGAACGCTCAAGCAGAAGAATTCAAAAAATATTTAGAAACTAACGGGATAAAACCAAAACAATTTCATAAAAAAGAACTTATTTTTAACCAATGGGATCCACAAGAATATTGTATTTTCCTATATGATGGTATTACAAAGCTTACAAGTATTAGTGAGAACGGGACCATCATGAATTTACAATACTATAAAGGTGCTTTCGTTATAATGTCTGGCTTTATCGATACAGAAACATCGGTTGGCTATTATAATTTAGAAGTCATTAGCGAACAGGCTACCGCATACGTTATCAAAATAAACGAACTAAAAGAACTACTGAGCAAGAATCTTACGCACTTTTTCTATGTTTTCCAAACCCTACAAAAACAAGTTTCATACAGCCTAGCCAAATTTAATGAT…
concatenated	IR_338	ATGAACGCTCAAGCAGAAGAATTCAAAAAATATTTAGAAACTAACGGGATAAAACCAAAACAATTTCATAAAAAAGAACTTATTTTTAACCAATGGGATCCACAAGAATATTGTATTTTCCTATATGATGGTATTACAAAGCTTACAAGTATTAGTGAGAACGGGACCATCATGAATTTACAATACTATAAAGGTGCTTTCGTTATAATGTCTGGCTTTATCGATACAGAAACATCGGTTGGCTATTATAATTTAGAAGTCATTAGCGAACAGGCTACCGCATACGTTATCAAAATAAACGAACTAAAAGAACTACTGAGCAAGAATCTTACGCACTTTTTCTATGTTTTCCAAACCCTACAAAAACAAGTTTCATACAGCCTAGCCAAATTTAATGAT…
concatenated	IR_355	ATGAACGCTCAAGCAGAAGAATTCAAAAAATATTTAGAAACTAACGGGATAAAACCAAAACAATTTCATAAAAAAGAACTTATTTTTAACCAATGGGATCCACAAGAATATTGTATTTTCCTATATGATGGTATTACAAAGCTTACAAGTATTAGTGAGAACGGGACCATCATGAATTTACAATACTATAAAGGTGCTTTCGTTATAATGTCTGGCTTTATCGATACAGAAACATCGGTTGGCTATTATAATTTAGAAGTCATTAGCGAACAGGCTACCGCATACGTTATCAAAATAAACGAACTAAAAGAACTACTGAGCAAGAATCTTACGCACTTTTTCTATGTTTTCCAAACCCTACAAAAACAAGTTTCATACAGCCTAGCCAAATTTAATGAT…
concatenated	IR_872	ATGAACGCTCAAGCAGAAGAATTCAAAAAATATTTAGAAACTAACGGGATAAAACCAAAACAATTTCATAAAAAAGAACTTATTTTTAACCAATGGGATCCACAAGAATATTGTATTTTTCTATATGATGGTATCACAAAGCTCACGAGTATTAGCGAGAACGGGACCATCATGAATTTACAATACTACAAAGGGGCTTTCGTTATAATGTCTGGCTTTATTGATACAGAAACATCGGTTGGCTATTATAATTTAGAAGTCATTAGCGAGCAGGCTACCGCATACGTTATCAAAATAAACGAACTAAAAGAACTACTGAGCAAAAATCTTACGCACTTTTTCTATGTTTTCCAAACCCTACAAAAACAAGTTTCATACAGTCTAGCTAAATTTAATGAT…
concatenated	IR_873	ATGAACGCTCAAGCAGAAGAATTCAAAAAATATTTAGAAACTAACGGGATAAAACCAAAACAATTTCATAAAAAAGAACTTATTTTTAACCAATGGGATCCACAAGAATATTGTATTTTTCTATATGATGGTATCACAAAGCTCACGAGTATTAGCGAGAACGGGACCATCATGAATTTACAATACTACAAAGGGGCTTTCGTTATAATGTCTGGCTTTATTGATACAGAAACATCGGTTGGCTATTATAATTTAGAAGTCATTAGCGAGCAGGCTACCGCATACGTTATCAAAATAAACGAACTAAAAGAACTACTGAGCAAAAATCTTACGCACTTTTTCTATGTTTTCCAAACCCTACAAAAACAAGTTTCATACAGTCTAGCTAAATTTAATGAT…
concatenated	IR_874	ATGAACGCTCAAGCAGAAGAATTCAAAAAATATTTAGAAACTAACGGGATAAAACCAAAACAATTTCATAAAAAAGAACTTATTTTTAACCAATGGGATCCACAAGAATATTGTATTTTTCTATATGATGGTATCACAAAGCTCACGAGTATTAGCGAGAACGGGACCATCATGAATTTACAATACTACAAAGGGGCTTTCGTTATAATGTCTGGCTTTATTGATACAGAAACATCGGTTGGCTATTATAATTTAGAAGTCATTAGCGAGCAGGCTACCGCATACGTTATCAAAATAAACGAACTAAAAGAACTACTGAGCAAAAATCTTACGCACTTTTTCTATGTTTTCCAAACCCTACAAAAACAAGTTTCATACAGTCTAGCTAAATTTAATGAT…
concatenated	IR_876	ATGAACGCTCAAGCAGAAGAATTCAAAAAATATTTAGAAACTAACGGGATAAAACCAAAACAATTTCATAAAAAAGAACTTATTTTTAACCAATGGGATCCACAAGAATATTGTATTTTCCTATATGATGGTATTACAAAGCTTACAAGTATTAGCGAGAACGGGACCATCATGAATTTACAATACTATAAAGGTGCTTTCGTTATAATGTCTGGCTTTATCGATACAGAAACATCGGTTGGCTATTATAATTTAGAAGTCATTAGCGAACAGGCTACCGCATACGTTATCAAAATAAACGAACTAAAAGAACTACTGAGCAAGAATCTTACGCACTTTTTCTATGTTTTCCAAACCCTACAAAAACAAGTTTCATACAGCCTAGCCAAATTTAATGAT…
concatenated	IR_877	ATGAACGCTCAAGCAGAAGAATTCAAAAAATATTTAGAAACTAACGGGATAAAACCAAAACAATTTCATAAAAAAGAACTTATTTTTAACCAATGGGATCCACAAGAATATTGTATTTTCCTATATGATGGTATTACAAAGCTTACAAGTATTAGTGAGAACGGGACCATCATGAATTTACAATACTATAAAGGTGCTTTCGTTATAATGTCTGGCTTTATCGATACAGAAACATCGGTTGGCTATTATAATTTAGAAGTCATTAGCGAACAGGCTACCGCATACGTTATCAAAATAAACGAACTAAAAGAACTACTGAGCAAGAATCTTACGCACTTTTTCTATGTTTTCCAAACCCTACAAAAACAAGTTTCATACAGCCTAGCCAAATTTAATGAT…
concatenated	IR_878	ATGAACGCTCAAGCAGAAGAATTCAAAAAATATTTAGAAACTAACGGGATAAAACCAAAACAATTTCATAAAAAAGAACTTATTTTTAACCAATGGGATCCACAAGAATATTGTATTTTCCTATATGATGGTATTACAAAGCTTACAAGTATTAGCGAGAACGGGACCATCATGAATTTACAATACTATAAAGGTGCTTTCGTTATAATGTCTGGCTTTATCGATACAGAAACATCGGTTGGCTATTATAATTTAGAAGTCATTAGCGAACAGGCTACCGCATACGTTATCAAAATAAACGAACTAAAAGAACTACTGAGCAAGAATCTTACGCACTTTTTCTATGTTTTCCAAACCCTACAAAAACAAGTTTCATACAGCCTAGCCAAATTTAATGAT…
